# Supplementary material for: Pediatric Cardiac Service Development Programs for Low- and Middle-Income Countries in Need of Improving or Initiating Local Services
Source: Front Pediatr. 2019 Sep 20;7:359. doi: 10.3389/fped.2019.00359 (PMC6763596; doi:10.3389/fped.2019.00359)
Supplement: Supplementary file 2 [file Data_Sheet_2.xls]

## Sheet: Sheet1
Trip Questions	ICU	Operating room	Ward	Cath Lab
Please review the list of disposables and mark each item
as YES (Y)- we have; NO (N)- we do not have
Disposables
Syringes - 1cc
- 3cc
- 5cc
- 10 cc
- 20 cc
- 50/60cc
IV extension lines
Blood administration sets
Buretrol solution sets
ECG electrodes
suction catheters 8 FR
suction catheters 10 FR
suction catheters 12 FR
suction catheters 14 FR
suction catheters 16 FR
hypodermic needles 18 g
hypodermic needles 20 g
hypodermic needles 23 g
ventilator circuits
pediatric oxygen mask + tubing
drug nebulizer set
silk tape
betadine solution
sterile gloves # 7
sterile gloves # 7 1/2
diapers
Ambu bags/one per bed
I.v. catheters 16 g
I.v. catheters 18 g
I.v. catheters 20 g
I.v. catheters 22g
I.v. catheters 24g
nasogastric tube
3 way stopcocks
sterile sponges/swabs
pediatric anesthetic mask
thermometers
Anesthesia Supplies
ET tubes 3.5
ET tubes 4.0
ET tubes 4.5
ET tubes 5.0
ET tubes 5.5
ET tubes 6.0
ET tubes6.5
Central Venous catheter 4 FR double/triple lumen
CVC 5 FR double/triple lumen
CVC 6 FR double/triple lumen
CVC 7 FR double/triple lumen
anesthesia breathing circuit
nasogastric tube
medipore/silk tape
buretrol solution set
pulse oximeter probes
disposable pressure transducer
IV extension lines
oxygen mask + tubing
Please review the list of disposables and mark each item
as YES (Y)- we have or NO (N)- we do not have
Foley catheter - 6 FR
- 8 FR
-10 FR
-12 FR
urine collection bags
betadine scrub
steridrapes
bovie pencil
bovie grounding plates
suction tubing
hypodermic needles 25g
# 10 blade
# 11 blade
# 15 blade
bone wax
Chest tubes 16 Fr
Chest tubes 20 FR
Chest tubes 24 FR
Chest tubes 28 Fr
Pleurevacs/Chest drainage unit
Connector for chest tube
1/4" steristrip
Island dressing/ Mepore dressings
Sterile gloves # 6 1/2
sterile gloves # 8
surgical masks
bladder syringes
SUTURES
4-0 ethibond - 13mm needle RB-1
4-0 ethibond - 13mm needle TF
3-0 ethibond - 16mm needle RB-1
2-0 ethibond ties
4-0 prolene -10mm needle TF
4-0 prolene -16mm needle RB-1
4-0 prolene - 20/22mm needle RB-1
5-0 prolene - 13mm needle C-1
5-0 prolene - 16mm needle RB-1
6-0 prolene - 9mm needle BV-1
6-0 prolene - 13mm needle C-1
7-0 prolene - 8mm needle BV
2 silk tie
umbilical tape
Teflon/Dacron patch
0 PDS - 30mm needle CT-1
# 1 sternal wires
# 4 sternal wires
3-0 vicryl - 22 mm needle SH-1
2-0 vicryl - 22 mm needle SH-1
4-0 vicryl - 16/20mm needle PS-1
Surgicel 4" x 8"
temporary pacing electrodes
surgical hats
shoecovers
sterile sponges/ swabs
cotton balls
CV sterile sheets and drapes
sterile surgical gowns
pacemaker cables,bipolar and monopolar
basins set
AVAILABLE FOR ALL PUMP CASES
pressure monitoring lines
3 way stopcocks
Pulmonary artery / left atrium pressure line
SPECIAL NEEDS LIST
Gore-tex cardiovascular patch:
5" x 7.5" x 0.6mm
Pericardial patch:
6" x 12" x 0.1mm
Gore-tex graft 20/22mm
Gore- tex graft 3.5mm
Gore-tex graft 4.0 mm
Gore-tex graft 5 mm
Gore- tex graft 6 mm
Pulmonic valve conduit
Mitral valve - mechanical
Annuloplasty ring( MV & TV)
Aortic valve - mechanical
PUMP SUPPLIES
oxygenator
venous reservoir
tubing set
blood administration set
hemofilter
connector various:
1/4 x 1/4
1/4 x 1/4 with luer
1/4 x 3/8
1/4 x 3/8 with luer
3/8 x 3/8
3/8 x 3/8 with luer
1/4 x 1/4 x 1/4
1/4 x 1/4 x 3/8
3/8 x 3/8 x 3/8
ACT tubes
non sterile gloves
cardioplegia needle
cardioplegia delivery system
Does it come from pump side or from anesthesia?
Pericardial sump sucker
Aortic cannula -10 FR
- 12 FR
- 14 FR
- 16 FR
- 18 FR
- 20 FR
venous cannula -12 FR
- 14 FR
- 16 FR
- 18 FR
- 20 FR
- 24 FR
pediatric vessel tourniquet kit
Medicines
Please review the list of medicines and mark each item
as YES (Y) we have or NO (N) we do not have
Amioderone 50 mg/ml 3ml amps
Calcium Chloride 10% 10ml amps
Cefzol 1g
Digoxin 0.05mg/ml oral 60ml bottle
Digoxin 0.125mg/ml
Dobutamine 250mg/20ml
Dopamine 200mg/5ml
Epinephrine 1mg/ml 30ml bottle
Fortaz 1g
Furosemide 10mg/ml 10ml amps
Furosemide 10mg/ml 10ml oral 120ml
Gentamicin 40mg/2ml
GTN 5mg/ml 20ml
Heparin sodium 5000 units/5ml
Isoproterenol 1mg/ml 2ml amps
Levophed 2ml amps
Lignocaine 2% 20ml bottle
Magnesium Sulphate 50% 2ml amps
Nipride 50 mg
Phenylephrine 10mg/ml
Potassium Chloride 10 ml amps
Primacor 20mg/20ml
Protamine Sulphate 10mg/ml 5ml amps
Sodium Bicarbonate 8.4% 50 ml
Solu-Medrol 500mg
Trasylol 50ml bottle
Vancomycin 1g
Ventolin solution 5mg/ml 20ml bottle
Potassium Chloride oral 20% 120ml bottle
Infusions
Please review the list of infusions and mark each item as
YES (Y) we have or NO(N) we do not have
Dextrose 5%drug administration soln 100ml
NaCl drug administration solution 100ml
Dextrose 10% 500ml
NaCl 0.225% in dextrose 5% 500ml
NaCl 0.225% in dextrose 5% 1000ml
dextrose 50% 50ml
Hartmann's/ Ringer's/ Plasmalyte 148 1000ml
Colloid(Gelufusine/ Hemacel) 500ml
NaCl 0.9% 500ml
